# Supplementary material for: Economic Assessment of High-Dose Versus Adjuvanted Influenza Vaccine: An Evaluation of Hospitalization Costs Based on a Cohort Study
Source: Vaccines (Basel). 2021 Sep 24;9(10):1065. doi: 10.3390/vaccines9101065 (PMC8540428; doi:10.3390/vaccines9101065)
Supplement: Supplementary file 1 [file vaccines-09-01065-s001.zip]

Archive with 1 entries (1 files):
- vaccines-1294011-supplementary.pdf
